# Supplementary material for: Fluid Shifts and Muscle Loss in Critical Care: Accuracy of Ultrasound Versus Bioelectrical Impedance Analysis
Source: Nutrients. 2026 Jun 21;18(12):2019. doi: 10.3390/nu18122019 (PMC13304538; doi:10.3390/nu18122019)
Supplement: Supplementary file 1 [file nutrients-18-02019-s001.zip]

Archive with 1 entries (1 files):
- nutrients-4364682-supplementary.pdf
